# Supplementary material for: Knowledge, Attitude and Worry in the Kurdistan Region of Iraq during the Mpox (Monkeypox) Outbreak in 2022: An Online Cross-Sectional Study
Source: Vaccines (Basel). 2023 Mar 8;11(3):610. doi: 10.3390/vaccines11030610 (PMC10054073; doi:10.3390/vaccines11030610)
Supplement: Supplementary file 1 [file vaccines-11-00610-s001.zip]

Archive with 1 entries (1 files):
- vaccines-2216929-supplementary.pdf
